# Supplementary material for: Multilocus genetic analyses and spatial modeling reveal complex population structure and history in a widespread resident North American passerine (Perisoreus canadensis)
Source: Ecol Evol. 2017 Oct 20;7(23):9869–89. doi: 10.1002/ece3.3478 (PMC5723591; doi:10.1002/ece3.3478)
Supplement: Supplementary file 1 [file ECE3-7-9869-s001.xls]

## Sheet: ST1.Samples
Sample ID	Location	Source	Band/Museum ID	Lat	Long	Sex	Genbank Accession #
AKA001	Lake Louise State Recreation Area, Co. AK	UWBM	UWBM#53860 DAB 576	62.1167	-146.567	F
AKA002	Kenai Peninsula Borough Co. AK	UWBM	UWBM# 80319 MNG 035	59.7453	-151.765	M
AKA003	Lake Louise State Recreation Area, Co. AK	UWBM	UWBM#53873 DAB 596	62.1167	-146.567	M
AKA004	Lake Louise State Recreation Area, Co. AK	UWBM	UWBM# 53859 DAB 575	62.1167	-146.567	M
AKA005	Elmendorf Air Force Base, Anchorage, Alaska	SM	tissue#B13382 voucher#601785	61.4464	-149.782	F
AKA006	Elmendorf Air Force Base, Anchorage, Alaska	SM	tissue#B13394 voucher#622714	61.3053	-149.812	F
AKA007	Elmendorf Air Force Base, Anchorage, Alaska	SM	tissue#B13397 voucher#622715	61.3053	-149.812	F
AKA008	Elmendorf Air Force Base, Anchorage, Alaska	SM	tissue#B13418 voucher#601796	61.3053	-149.812	M
AKE001	11 km E Cantwell in Denali NP, Alaska	LSUMZ	LSUMZ #36851	63.3833	-148.733	U
AKF001	Fort Wainwright Military Reservation, Fairbanks North Star, Alaska	SM	tissue#B13342 voucher#622673	64.7608	-147.035	F
AKF002	Fort Wainwright Military Reservation, Fairbanks North Star, Alaska	SM	tissue#B13343 voucher#601712	64.7608	-147.035	F
AKF003	Fort Wainwright Military Reservation, Fairbanks North Star, Alaska	SM	tissue#B13344 voucher#601711	64.7608	-147.035	M
AKF004	Fort Wainwright Military Reservation, Fairbanks North Star, Alaska	SM	tissue#B13373 voucher#601713	64.7608	-147.035	M
AKF005	Jones road, AKF	Wild	1713-14083	64.9274	-147.896	U
AKF006	Jones road, AKF	Wild	1713-14084	64.9274	-147.896	U
AKF007	Jones road, AKF	Wild	1713-14085	64.9274	-147.896	U
AKF008	Murphy dome area, AKF	Wild	1713-14086	64.9501	-148.1	U
AKW001	Kenny Lake, AKW	Wild	1713-14066	61.7362	-144.954	U
AKW002	Kenny Lake, AKW	Wild	1713-14067	61.7362	-144.954	U
AKW003	State HWY 10d, AKW	Wild	1713-14068	61.7069	-144.876	U
AKW004	State HWY 10d, AKW	Wild	1713-14069	61.7069	-144.876	U
AKW005	State HWY 10d, AKW	Wild	grja5	61.7069	-144.876	U
AKW006	Old Edgerton HWY, AKW	Wild	1713-14070	61.7511	-144.99	U
AKW007	Old Edgerton HWY, AKW	Wild	1713-14071	61.7511	-144.99	U
AKW008	Old Edgerton HWY, AKW	Wild	1713-14072	61.7671	-145.022	U
AKW009	Old Edgerton HWY, AKW	Wild	1713-14073	61.7751	-145.036	U
AKW010	Old Edgerton HWY, AKW	Wild	1713-14074	61.7751	-145.036	U
AKW011	Old Edgerton HWY, AKW	Wild	1713-14075	61.7942	-145.071	U
AKW012	Old Edgerton HWY, AKW	Wild	1713-14076	61.7942	-145.071	U
AKW013	Old Edgerton HWY, AKW	Wild	1713-14077	61.7942	-145.071	U
AKW014	Old Edgerton HWY, AKW	Wild	1713-14078	61.7942	-145.071	U
AKW015	Richardson HWY x Old Edgerton HWY, AKW	Wild	1713-14079	61.8245	-145.219	U
AKW016	Richardson HWY x Old Edgerton HWY, AKW	Wild	1713-14080	61.8245	-145.219	U
AKW017	Old Edgerton HWY, AKW	Wild	1713-14081	61.8218	-145.171	U
AKW018	Old Edgerton HWY, AKW	Wild	1713-14082	61.8218	-145.171	F
ANTI001	Territory 41, Anticosti Island	DS (Wild)	J-MAS, 1063-03771 (PCA 771)	49.8952	-64.2645	M
ANTI002	Territory 41, Anticosti Island	DS (Wild)	B-LAS, 1063-03769 (PCA 769)	49.8952	-64.2645	F
ANTI003	Territory 41, Anticosti Island	DS (Wild)	OAS-M, 1063-03770 (PCA 770)	49.8952	-64.2645	F
ANTI004	Territory 42, Anticosti Island	DS (Wild)	TAS-V, 1063-03772 (PCA 772)	49.8952	-64.2645	F
ANTI005	Territory 42, Anticosti Island	DS (Wild)	NAS-L, 1063-03793 (PCA 793)	49.8952	-64.2645	F
ANTI009	Territory 75, Anticosti Island	DS (Wild)	T-RAS, 1063-03765 (PCA 765)	49.8941	-64.2507	M
ANTI010	Territory 75, Anticosti Island	DS (Wild)	OAS-B, 1063-03767 (PCA 767)	49.8858	-64.2645	F
ANTI011	Territory 75, Anticosti Island	DS (Wild)	JAS-N, 1063-03766 (PCA 766)	49.8858	-64.2645	M
ANTI016	Territory 75, Anticosti Island	DS (Wild)	NAS-J,1063-03748 (PCA 748)	49.8592	-64.2484	M
ANTI017	Territory 75, Anticosti Island	DS (Wild)	JAS-R, 1063-03752 (PCA 752)	49.8592	-64.2484	F
ANTI018	Territory 75, Anticosti Island	DS (Wild)	L-BAS, 1063-03747 (PCA 747)	49.8592	-64.2484	M
ANTI021	Anticosti Island	DS (Wild)	PCA 775	49.8952	-64.2645	U
CAB001	Buck Lake, AB	Wild	922-97504	52.9386	-114.771	U
CAB002	Buck Lake, AB	Wild	1142-49401	52.9386	-114.771	U
CAB003	Buck Lake, AB	Wild	1142-49402	52.9386	-114.771	M
CAB004	Edson, AB	Wild	1142-49403	53.5362	-116.593	F
CAB005	Edson, AB	Wild	1142-49404	53.5362	-116.593	U
CAB006	Edson, AB	Wild	1142-49405	53.5362	-116.593	U
CAB007	Edson, AB	Wild	991-19823	53.6883	-116.782	M
CAB008	Edson, AB	Wild	1142-44101	53.5364	-116.43	U
CAB009	Edson, AB	Wild	1142-44102	53.5296	-113.554	U
CAB010	Edson, AB	Wild	1142-44103	53.5296	-113.554	U
CAB011	Edson, AB	Wild	1142-49406	52.6884	-116.799	U
CAB012	Hinton, AB	Wild	1142-49407	53.3827	-117.694	U
CAB013	Hinton, AB	Wild	1142-49408	53.3827	-117.694	U
CAB014	Hinton, AB	Wild	1142-49409	53.3876	-117.683	U
CAB015	Hinton, AB	Wild	1142-49410	53.3876	-117.683	U
CAB016	Hinton, AB	Wild	1142-49411	53.3876	-117.683	U
CAB017	Cadomin, AB	Wild	1142-49412	53.0342	-117.329	U
CAB018	Cadomin, AB	Wild	1142-49413	53.0342	-117.329	U
CAB019	Cadomin, AB	Wild	1142-49414	53.0342	-117.329	U
CAB020	Hinton, AB	Wild	1142-49415	53.3944	-117.67	U
CAB021	Hinton, AB	Wild	1142-49416	53.3944	-117.67	U
CAB022	20 miles West, 6 miles North of Sundre, AB	RAM	acc# Z96.23.1, cat#32525	51.867	-115.133	U
CAB023	3mi. W. of Muskeg River, Improvement District 16, AB	RAM	acc# Z98.10.34, cat#32320	53.917	-118.7	U
CAB024	3mi. W. of Muskeg River, Improvement District 16, AB	RAM	acc# Z98.10.12, cat#32324	53.917	-118.7	U
CAB025	3mi. W. of Muskeg River, Improvement District 16, AB	RAM	acc# Z98.10.35, cat#32321	53.917	-118.7	U
CAB026	3mi. W. of Muskeg River, Improvement District 16, AB	RAM	acc# Z98.10.14, cat#32322	53.917	-118.7	U
CAB027	3mi. W. of Muskeg River, Improvement District 16, AB	RAM	acc# Z98.10.13, cat#32323	53.917	-118.7	U
CAB028	10 miles North of Two Lakes, AB	RAM	acc# Z99.10.30, cat#33002	54.505	-119.744	U
CBC001	Smithers, BC	Wild	1731-05320	54.7532	-127.251	U
CBC002	Smithers, BC	Wild	991-19835	54.7536	-127.351	U
CBC003	Smithers, BC	Wild	1731-05321	54.7666	-127.275	U
CBC004	Smithers, BC	Wild	1731-05322	54.7666	-127.275	U
CBC005	Smithers, BC	Wild	1731-05323	54.7666	-127.275	U
CBC006	Smithers, BC	Wild	991-19836	54.7413	-127.33	U
CBC007	Smithers, BC	Wild	1731-05324	54.7348	-127.243	U
CBC008	Hudson Bay mountain ski hill, Smithers BC	Wild	1142-44122	54.7669	-126.726	U
CBC009	Hudson Bay mountain ski hill, Smithers BC	Wild	1142-44123	54.7669	-126.726	U
CBC010	Hudson Bay mountain ski hill, Smithers BC	Wild	1142-44124	54.7669	-126.726	U
CBC011	Hudson Bay mountain ski hill, Smithers BC	Wild	1142-44125	54.7669	-126.726	U
CBC012	Hudson Bay mountain ski hill, Smithers BC	Wild	1142-44126	54.7669	-126.726	U
CBC013	Hudson Bay mountain ski hill, Smithers BC	Wild	1142-44127	54.7669	-126.726	U
ceOR001	La Pine, Deschutes Co. OR	UWBM	UWBM# 64522 PJG 202	43.6481	-121.763	M
ceOR002	La Pine, Deschutes Co. OR	UWBM	UWBM# 64490 MGS 040	43.6487	-121.763	F
ceOR003	Gilchrist, Klamath Co. OR	UWBM	UWBM# 72662 SMB 52	44.8257	-121.888	M
ceOR004	Gilchrist, Klamath Co. OR	UWBM	UWBM# 72644 EVL 158	44.8257	-121.888	M
ceOR005	Gilchrist, Klamath Co. OR	UWBM	UWBM# 72645 EVL 159	44.8257	-121.888	M
CO001	Chambers Lake campground, CO	Wild	1713-12901	40.5988	-105.851	M
CO002	Chambers Lake Campground, CO	Wild	1713-12902	40.5987	-105.851	M
CO003	RMNP, Lake Irene, CO	Wild	1713-14007	40.414	-105.819	U
CO004	RMNP, Lake Irene, CO	Wild	1713-14008	40.414	-105.819	U
CO005	RMNP, Lake Irene, CO	Wild	1713-14009	40.414	-105.819	U
CO006	RMNP, Lake Irene, CO	Wild	1713-14010	40.414	-105.819	U
CO007	RMNP, Lake Irene, CO	Wild	1713-14011	40.414	-105.819	U
CO008	RMNP, Lake Irene, CO	Wild	1713-14012	40.414	-105.819	U
CO009	2 mi N, 4 mi E Grand Mesa, Mesa Co, CO	FMC	specimen #334295 field #AMY87-259	39.0666	-107.878	F
CO010	2 mi N, 4 mi E Grand Mesa, Mesa Co, CO	FMC	specimen #334296 field #AMY87-260	39.0666	-107.878	F
CO011	2 mi N, 4 mi E Grand Mesa, Mesa Co, CO	FMC	specimen #334297 field #ATP87-251	39.0666	-107.878	M
CO012	2 mi N, 4 mi E Grand Mesa, Mesa Co, CO	FMC	specimen #334298 field #ATP87-252	39.0666	-107.878	F
CO013	4.5 mi E, 2 mi N Westcreek, Douglas Co, CO	FMC	specimen #334299 field #AMY87-272	39.1833	-105.109	M
CO014	4.5 mi E, 2 mi N Westcreek, Douglas Co, CO	FMC	specimen #334300 field #AMY87-273	39.1833	-105.109	F
CO015	Berthoud Pass, Clear Creek, Colorado	UWBM	UWBM#70315 DHB 1997	39.798	-105.777	M
CO016	Berthoud Pass, Clear Creek, Colorado	UWBM	UWBM#56353 GAV 852	39.7915	-105.772	F
CO017	4 mi west of Cottonwood Pass, Cottonwood Pass Road, Gunnison, Gunnison, Colorado	UWBM	UWBM#53407 GAV 252	38.8412	-106.479	F
CO018	4 mi west of Cottonwood Pass, Cottonwood Pass Road, Gunnison, Gunnison, Colorado	UWBM	UWBM#53408 GAV 253	38.8412	-106.479	M
CO019	4 mi west of Cottonwood Pass, Cottonwood Pass Road, Gunnison, Gunnison, Colorado	UWBM	UWBM#53409 GAV 254	38.8412	-106.479	F
CO020	Frisco, Summit, Colorado	UWBM	UWBM# 70314 DHB 1996	39.5701	-105.917	F
Gasp001	Gaspe Peninsula	DS (Wild)	PCA 681	48.6913	-65.901	U
Gasp002	Gaspe Peninsula	DS (Wild)	PCA 671	48.6913	-65.901	U
Gasp003	Gaspe Peninsula	DS (Wild)	PCA 664	48.6913	-65.901	U
ID001	1 mi. E of USFS Guard Station; Bear Valley, Valley Co., Idaho	LSUMZ	LSUMZ #51588	44.0692	-114.742	U
ID002	Bear Basin, 3 miles NW McCall, ID	Wild	1713-14013	44.9748	-116.152	U
ID003	Bear Basin, 3 miles NW McCall, ID	Wild	1713-14014	44.9748	-116.152	U
Lab001	"Vermouth Road", Building 82, 5-Wing Base, Happy Valley-Goose Bay, Lab	Wild	1603-90509	53.2966	-60.3742	U
Lab002	"Vermouth Road", Building 82, 5-Wing Base, Happy Valley-Goose Bay, Lab	Wild	1603-90510	53.2966	-60.3742	U
Lab003	30 Montagnais Road, Happy Valley-Goose Bay, Lab	Wild	1603-90511	53.3011	-60.2828	U
Lab004	30 Montagnais Road, Happy Valley-Goose Bay, Lab	Wild	1603-90512	53.3011	-60.2828	U
Lab005	416 Hamilton River Road, Happy Valley-Goose Bay, Lab	Wild	1603-90513	53.3153	-60.382	U
Lab006	416 Hamilton River Road, Happy Valley-Goose Bay, Lab	Wild	1603-90514	53.3153	-60.382	U
Lab007	Near 'Skidoo Trail' by Main Dock, Route 520, Happy Valley-Goose Bay, Lab	Wild	D1	53.3404	-60.4109	U
Lab008	Near 'Skidoo Trail' by Main Dock, Route 520, Happy Valley-Goose Bay, Lab	Wild	D2	53.3404	-60.4109	U
Lab009	Goose River Lodges Campground, Happy Valley-Goose Bay, Lab	Wild	1603-90515	53.4057	-60.4211	U
Lab010	Goose River Lodges Campground, Happy Valley-Goose Bay, Lab	Wild	1603-90516	53.4057	-60.4211	U
Lab011	Groves Point Resource Road, Happy Valley-Goose Bay, Lab	Wild	1603-90517	53.3747	-60.3963	U
Lab012	Wilburn Bay Campground, Lake Melville, Labrador	Wild	1603-90518	53.3807	-60.3563	U
Lab013	Wilburn Bay Campground, Lake Melville, Labrador	Wild	1603-90519	53.3807	-60.3563	U
Lab014	Wilburne Bay Road, by Spruce Meadow Farm, Happy Valley-Goose Bay, Lab	Wild	1603-90520	53.3928	-60.382	U
Lab015	Wilburne Bay Road, by Spruce Meadow Farm, Happy Valley-Goose Bay, Lab	Wild	1603-90521	53.3928	-60.382	U
Lab016	Wilburne Bay Road, by Spruce Meadow Farm, Happy Valley-Goose Bay, Lab	Wild	1603-90522	53.3928	-60.382	U
Lab017	Wilburne Bay Road, by Spruce Meadow Farm, Happy Valley-Goose Bay, Lab	Wild	1603-90523	53.3928	-60.382	U
Lab018	Trans-Labrador Highway, Labrador	Wild	D3	52.5656	-59.2452	U
MN001	Greenwood Lake, Cook Co, MN	FMC	specimen #440099 field #MDNR-3039	48.0322	-90.1813	F
MN002	Hwy 24, near Cook, St Louis Co, MN	FMC	specimen #443519 field #MDNR-3253	47.9708	-92.5762	U
MN003	Sandstone, Pine, Minnesota	FMC	MDNR-3039 440099	48.0322	-90.1813	F
MN004	Sandstone, Pine, Minnesota	Wild	MDNR-3253 443519	47.9708	-92.5762	M
NB001	Queens Co., NB	NBM	004531	45.52	-66.35	U
NB002	Victoria Co., NB	NBM	008135	47.23	-67.15	U
NB003	Northumberland Co., NB	NBM	009000	47.4	-66.5	U
NEOR001	Wallowa, OR	AMNH	DOT-15786	45.22	-117.057	U
NEOR002	Wallowa, OR	AMNH	DOT-15799	45.22	-117.057	U
NEOR003	Wallowa, OR	AMNH	DOT-15800	45.22	-117.057	U
NEOR004	Wallowa, OR	AMNH	DOT-15801	45.1717	-116.995	U
NEOR005	Wallowa, OR	AMNH	DOT-15802	45.1717	-116.995	U
NEOR006	Wallowa, OR	AMNH	DOT-15803	45.1717	-116.995	U
NEOR007	Wallowa, OR	AMNH	DOT-15819	45.1717	-116.995	U
NEOR008	Wallowa, OR	AMNH	DOT-15820	45.1717	-116.995	U
NEOR009	Wallowa, OR	AMNH	DOT-15821	45.22	-117.057	U
NEOR010	Wallowa, OR	AMNH	DOT-15822	45.1717	-116.995	U
NEOR011	Wallowa, OR	AMNH	DOT-15823	45.1717	-116.995	U
NEWA001	Boyds, Ferry Co. WA	UWBM	UWBM# 5331 CSW 3855	48.7566	-118.25	F
NEWA002	Boyds, Ferry Co. WA	UWBM	UWBM# 53318 CSW 3856	48.7566	-118.25	M
NEWA003	Republic, Ferry Co. WA	UWBM	UWBM# 53345 CSW 3884	48.5542	-118.82	F
NEWA004	Republic, Ferry Co. WA	UWBM	UWBM# 53346 CSW 3885	48.5542	-118.82	M
NEWA005	Mazama, Okanogan Co. WA	UWBM	UWBM# 64893 SVD 1263	48.6572	-120.338	M
NEWA006	Mazama, Okanogan Co. WA	UWBM	UWBM# 64894 SVD 1264	48.6572	-120.338	F
NEWA007	Mazama, Okanogan Co. WA	UWBM	UWBM# 64895 SVD 1265	48.6572	-120.338	M
NEWA008	Ione, Pend Oreille Co. WA	UWBM	UWBM# 54054 DAB 492	48.65	-117.233	M
NEWA009	Cusick, Pend Oreille Co. WA	UWBM	UWBM# 54068 DAB 509	48.3667	-117.183	F
NEWA010	Cusick, Pend Oreille Co. WA	UWBM	UWBM# 54069 DAB 510	48.3667	-117.183	M
NEWA011	Cusick, Pend Oreille Co. WA	UWBM	UWBM# 54070 DAB 511	48.3667	-117.183	F
NEWA012	Tiffany Pass, Conconully, Okanogan, Washington	UWBM	UWBM#58538 PJG 86	48.6731	-119.979	F
NH001	East Inlet Coos Co., NH	WHB (Wild)	912-26714	45.1816	-71.151	U
NH002	East Inlet Coos Co., NH	WHB (Wild)	942-26715	45.1816	-71.151	U
NH003	East Inlet Coos Co., NH	WHB (Wild)	942-26716	45.1816	-71.151	U
NL001	Eagle Mountain (28 km), NL	Wild	grja 1	49.8372	-57.2575	U
NL002	Humber Valley Distr., Newfoundland/Labrador	CMN	CNM #77704	49.367	-57.283	U
NL003	Humber Valley Distr., Newfoundland/Labrador	CMN	CNM #77705	49.3	-57.533	U
NL004	Humber Valley Distr., Newfoundland/Labrador	CMN	CNM #77706	49.317	-57.533	U
NL005	The Straits & White Bay Dist., Newfoundland/Labrador	CMN	CNM #77707	50.933	-56.167	U
NL006	Lomond Campground, Gros Morne NP, NL	Wild	1603-90502	49.4588	-57.7596	U
NL007	Lomond Campground, Gros Morne NP, NL	Wild	1603-90503	49.4588	-57.7596	U
NL008	Shallow Bay Trail, Gros Morne NP, NL	Wild	1603-90504	49.9458	-57.7538	U
NL009	Shallow Bay Trail, Gros Morne NP, NL	Wild	1603-90505	49.9458	-57.7538	U
NL010	Shallow Bay Trail, Gros Morne NP, NL	Wild	1603-90506	49.9458	-57.7538	U
NL011	Berry Hill Group Camping, Gros Morne NP, NL	Wild	1603-90507	49.626	-57.9229	U
NL012	Berry Hill Group Camping, Gros Morne NP, NL	Wild	1603-90508	49.626	-57.9229	U
NM001	CRSN NAT FRST,CA 3MI S PLO FLCHDO, Taos Co., New Mexico	LSUMZ	LSUMZ #10197	36.4281	-105.342	U
NM002	Carson National Forest, ca. 3 mi. by road S Palo Flechado Pass, 2 mi N Hwy. 64 along Forest Service Road 5., Taos Co., New Mexico	LSUMZ	LSUMZ #10198	36.4281	-105.342	U
NM003	Pecos Wilderness South Entrance (Trail 254), Santa Fe NF, NM	Wild	1342-17007	35.8025	-105.803	U
NM004	Winsor National Recreational Trail, 1 mile from Pecos Wilderness Entrance, Santa Fe NF, NM	Wild	1342-17008	35.8097	-105.791	U
NM005	Winsor National Recreational Trail, 1 mile from Pecos Wilderness Entrance, Santa Fe NF, NM	Wild	1342-17009	35.8097	-105.791	U
NNWBC001	Cassiar Land Distr., British Columbia	CMN	CNM #85902	60	-136.867	U
NNWBC002	Cassiar Land Distr., British Columbia	CMN	CNM #85901	60	-136.867	U
NNWBC003	Cassiar Land Distr., British Columbia	CMN	CNM #85900	60	-136.867	U
NNWBC004	Cassiar Land Distr., British Columbia	CMN	CNM #85903	60	-136.867	U
NNWBC005	Haines Road, BC	RBM	CN #016895	59.8667	-136.65	F
NNWBC006	Haines Road, BC	RBM	CN #016896	59.8667	-136.65	F
NNWBC007	Survey Lake, BC	RBM	CN #016897	59.9667	-137.317	M
NNWBC008	Shini Creek, BC	RBM	CN #017738	59.7333	-137.083	M
NNWBC009	Shini Creek, BC	RBM	CN #017739	59.7333	-137.083	M
NON001	near Polar Bear Prov. Park, Kenora District, ON	ROM	cat #137215	54.3402	-84.5216	U
NON002	near Polar Bear Prov. Park, Kenora District, ON	ROM	cat #137216	54.3402	-84.3402	U
NON003	near Polar Bear Prov. Park, Kenora District, ON	ROM	cat #137234	54.3402	-84.5216	U
NON004	near Polar Bear Prov. Park, Kenora District, ON	ROM	cat #137217	54.3402	-84.5216	U
NON005	near Polar Bear Prov. Park, Kenora District, ON	ROM	cat #137218	54.3402	-84.5216	U
NON006	near Polar Bear Prov. Park, Kenora District, ON	ROM	cat #137219	54.3402	-84.5216	U
NON007	near Polar Bear Prov. Park, Kenora District, ON	ROM	cat #137220	54.3402	-84.5216	U
NON008	near Polar Bear Prov. Park, Kenora District, ON	ROM	cat #137221	54.3402	-84.5216	U
NON009	near Polar Bear Prov. Park, Kenora District, ON	ROM	cat #137224	54.3402	-84.5216	U
NON010	near Polar Bear Prov. Park, Kenora District, ON	ROM	cat #137225	54.3402	-84.5216	U
NON011	near Polar Bear Prov. Park, Kenora District, ON	ROM	cat #137226	54.3402	-84.5216	U
NON012	near Polar Bear Prov. Park, Kenora District, ON	ROM	cat #137227	54.3402	-84.5216	U
NON013	near Polar Bear Prov. Park, Kenora District, ON	ROM	cat #137228	54.3402	-84.5216	U
NON014	near Polar Bear Prov. Park, Kenora District, ON	ROM	cat #137229	54.3402	-84.5216	U
NON015	near Polar Bear Prov. Park, Kenora District, ON	ROM	cat #137230	54.364	-84.4628	U
NON016	near Polar Bear Prov. Park, Kenora District, ON	ROM	cat #137231	54.364	-84.4628	U
NON017	near Polar Bear Prov. Park, Kenora District, ON	ROM	cat #137232	54.3402	-84.5216	U
NON018	near Polar Bear Prov. Park, Kenora District, ON	ROM	cat #139839	54.5102	-84.9197	U
NON019	near Polar Bear Prov. Park, Kenora District, ON	ROM	cat #139929	54.5131	-84.8813	U
NON020	near Polar Bear Prov. Park, Kenora District, ON	ROM	cat #139930	54.5131	-84.8813	U
NON021	near Polar Bear Prov. Park, Kenora District, ON	ROM	cat #139956	54.5657	-84.6253	U
NON022	near Polar Bear Prov. Park, Kenora District, ON	ROM	cat #139957	54.5657	-84.6253	U
NON023	near Polar Bear Prov. Park, Kenora District, ON	ROM	cat #140015	54.4935	-84.9435	U
NON024	near Polar Bear Prov. Park, Kenora District, ON	ROM	cat #139847	54.5119	-84.8949	U
NON025	near Polar Bear Prov. Park, Kenora District, ON	ROM	cat #140131	54.5119	-84.8949	U
NON026	near Polar Bear Prov. Park, Kenora District, ON	ROM	cat #140132	54.5119	-84.8949	U
NON027	near Polar Bear Prov. Park, Kenora District, ON	ROM	cat #140142	54.5119	-84.8949	U
NSH001	North Shore (mainland Quebec)	DS (Wild)	PCA 696			U
NSH002	North Shore (mainland Quebec)	DS (Wild)	PCA 700			U
NSNB004	Pepper's Property, Musquodoboit Valley, NS	Wild	1603-90524	45.0151	-63.0342	U
NSNB005	Three Mile Lake Subdivision, Fox Island, NS	Wild	D1	45.0151	-63.0342	U
NSNB006	Ski Bea Eon, East Bay, Cape Breton Co., NS	Wild	D2	45.0151	-63.0342	U
NWBC001	Dease Lake, BC	Wild	1142-49417	58.4823	-130.023	U
NWBC002	Dease Lake, BC	Wild	1142-49418	58.4828	-130.023	U
NWBC003	Dease Lake, BC	Wild	1142-49419	58.435	-129.894	U
NWBC004	Dease Lake, BC	Wild	1142-49420	58.435	-129.894	U
NWBC005	Dease Lake, BC	Wild	991-19829	58.435	-129.894	U
NWBC006	Dease Lake, BC	Wild	1731-05314	58.5069	-130.023	U
NWBC007	Dease Lake, BC	Wild	1731-05315	58.5069	-130.023	U
NWBC008	Dease Lake, BC	Wild	991-19830	58.4473	-130.015	U
NWBC009	Dease Lake, BC	Wild	991-19831	58.4464	-130.006	U
NWBC010	Dease Lake, BC	Wild	991-19832	58.4464	-130.006	U
NWBC011	Dease Lake, BC	Wild	991-19833	58.4468	-130.004	U
NWBC012	Dease Lake, BC	Wild	991-19834	58.4468	-130.004	U
NWBC013	Dease Lake, BC	Wild	1731-05316	58.4303	-129.987	U
NWBC014	Dease Lake, BC	Wild	1731-05317	58.3954	-129.939	U
NWBC015	Dease Lake, BC	Wild	1731-05318	58.3954	-129.939	U
NWBC016	Dease Lake, BC	Wild	1731-05319	58.4417	-129.999	U
NWQC001	Territoire de Jamésie, Québec	CMN	CNM #80124	53.317	-77.283	U
NWQC002	Territoire de Jamésie, Québec	CMN	CNM #80118	52.65	-76.333	U
NWQC003	Territoire de Jamésie, Québec	CMN	CNM #80119	52.242	-78.561	U
NWQC004	Territoire de Jamésie, Québec	CMN	CNM #80120	52.242	-78.561	U
NWQC005	Territoire de Jamésie, Québec	CMN	CNM #80121	52.242	-78.561	U
NWQC006	Territoire de Jamésie, Québec	CMN	CNM #80122	52.242	-78.561	U
NWQC007	Territoire de Jamésie, Québec	CMN	CNM #80123	53.317	-77.133	U
NWQC008	Territoire de Jamésie, Québec	CMN	CNM #80125	53.733	-75.983	U
NWQC009	Territoire de Jamésie, Québec	CMN	CNM #80126	53.733	-75.983	U
NWQC010	Territoire de Jamésie, Québec	CMN	CNM #80127	53.733	-75.983	U
NWQC011	Territoire de Jamésie, Québec	CMN	CNM #80128	53.733	-75.983	U
SAB001	Syncline Ski Area, AB	Wild	grja1	49.3908	-114.34	U
SAB002	Far picnic area on Akamina Parkway, Waterton, S AB	Wild	grja2	49.0409	-114.033	U
SAB003	9 miles south and 6 miles west of Beaver Mines, Improvement District 5, AB	RAM	acc# Z86.36.27, cat#22741	49.333	-114.333	M
SAB004	Porcupine Hills, Improvement District 6, AB	RAM	acc# Z89.67.33, cat#26163	49.733	-114	M
SAB005	Castle River, Improvement District 5, AB	RAM	acc# Z91.14.45, cat#29254	49.217	-114.217	M
SAB006	Lake Cameron, SAB	Wild	1783-03101	49.0197	-114.044	U
SAB007	Lake Cameron, SAB	Wild	1783-03102	49.0197	-114.044	U
SAB008	HWY6, SAB	Wild	1783-03103	49.0673	-113.758	U
SAB009	HWY6, SAB	Wild	1783-03104	49.0673	-113.758	U
SAB010	Cameron Lake Ski Trail, SAB	Wild	1142-44130	49.0227	-114.045	M
SAB011	Little Prairie Picnic Area (Cameron Lake Ski Trail Parking Lot), SAB	Wild	1142-44131	49.0411	-114.033	U
SAB012	McNeally's Picnic Area, Waterton Lakes NP, SAB	Wild	1142-44132	49.0785	-113.967	M
SAB013	McNeally's Picnic Area, Waterton Lakes NP, SAB	Wild	1142-44133	49.0785	-113.967	U
SEBC001	Falkland, B.C.	RSM	catA1152/accn9722 exn 001	50.4946	-119.556	U
SEBC002	Mt Revelstoke, Revelstoke, BC	Wild	1142-44128	51.0401	-118.132	U
SEBC003	Mt Revelstoke, Revelstoke, BC	Wild	1142-44129	51.0401	-118.132	U
SK001	10km N of LaRonge, SK	RSM	catA6302/accn17623 exn 001	55.1899	-105.368	U
SK002	Duck Mountain Provincial Park, SK	RSM	accn15199 exn 007	51.65	-101.65	U
SK003	Duck Mountain Provincial Park, SK	RSM	accn15199 exn 008	51.65	-101.65	U
SK004	2 mi SW of Reserve, SK	RSM	accn17749 exn 003	52.4667	-102.65	U
SK005	Treebeard Trail, Prince Albert NP, SK	Wild	1603-90525	53.9725	-106.29	U
SK006	Treebeard Trail, Prince Albert NP, SK	Wild	1603-90526	53.9725	-106.29	U
SK007	Treebeard Trail, Prince Albert NP, SK	Wild	1603-90527	53.9725	-106.29	U
SK008	Narrows Campground, Campsite 82, Prince Albert NP, SK	Wild	1513-25699	53.9807	-106.294	U
SK009	Narrows Campground, Campsite 82, Prince Albert NP, SK	Wild	1513-25700	53.9807	-106.294	U
SK010	Freight Trail, 'D' entrance, Prince Albert NP, SK	Wild	1603-90528	53.7067	-106.054	U
SK011	Crean Lake Road, Prince Albert NP, SK	Wild	1513-25698	53.9779	-106.156	U
SON001	Mile 36 - Algonquin Provincial Park, ON	DRN/DS (Wild)	nestling OOKLBOSR	45.8835	-78.394	U
SON004	Aligator - Algonquin Provincial Park, ON	DRN/DS (Wild)	nestling WOSLTOBR	45.8835	-78.394	U
SON008	Cam Lk Rd - Algonquin Provincial Park, ON	DRN/DS (Wild)	nestling LOBLGOSR	45.8835	-78.394	U
SON011	Sim's Pit - Algonquin Provincial Park, ON	DRN/DS (Wild)	nestling YOYLBOSR	45.8835	-78.394	U
SON012	Davies Bog - Algonquin Provincial Park, ON	DRN/DS (Wild)	nestling BOLLWOSR	45.8835	-78.394	U
SON016	Bat Lake - Algonquin Provincial Park, ON	DRN/DS (Wild)	nestling YOSLYOTR	45.8835	-78.394	U
SON019	Crossroads - Algonquin Provincial Park, ON	DRN/DS (Wild)	nestling BOSLPOTR	45.8835	-78.394	U
SON020	Crossroads - Algonquin Provincial Park, ON	DRN/DS (Wild)	nestling GOSLBOLR	45.8835	-78.394	U
SON022	Arohowa East (N) - Algonquin Provincial Park, ON	DRN/DS (Wild)	nestling POLLWOSR	45.8835	-78.394	U
SON025	Big Pines (N) - Algonquin Provincial Park, ON	DRN/DS (Wild)	nestling KOLLTOSR	45.8835	-78.394	U
SON027	Opeongo Br - Algonquin Provincial Park, ON	DRN/DS (Wild)	nestling BOPLLOSR	45.8835	-78.394	U
SON030	TDS North - Algonquin Provincial Park, ON	DRN/DS (Wild)	nestling KOSLBOTR	45.8835	-78.394	U
SON036	Rock Yard (N) - Algonquin Provincial Park, ON	DRN/DS (Wild)	nestling TOSLYOPR	45.8835	-78.394	U
SON040	Hermit Creek (N) - Algonquin Provincial Park, ON	DRN/DS (Wild)	nestling YOLLTOSR	45.8835	-78.394	U
SON044	Wolf Howl (N) - Algonquin Provincial Park, ON	DRN/DS (Wild)	nestling POWLKOSR	45.8835	-78.394	U
SON047	Sunday Creek (N) - Algonquin Provincial Park, ON	DRN/DS (Wild)	nestling KOPLOOSR	45.8835	-78.394	U
SON049	North Bog (N) - Algonquin Provincial Park, ON	DRN/DS (Wild)	nestling LOSLBOPR 1513-19054	45.8835	-78.394	U
SOR001	Chiloquin, Klamath Co. OR	UWBM	UWBM# 64584 EVL 239	42.7833	-122.083	F
SWCO001	"Feeling Corner", Durango Mtn Resort, San Juan NF, CO	Wild	1272-31664	37.6182	-107.848	U
SWCO002	"Feeling Corner", Durango Mtn Resort, San Juan NF, CO	Wild	1272-31665	37.6182	-107.848	U
SWCO003	Mile 4 Dispersed Campsite, San Juan NF, CO	Wild	1272-31666	37.6395	-107.834	U
SWCO004	Mile 4 Dispersed Campsite, San Juan NF, CO	Wild	1272-31667	37.6395	-107.834	U
SWCO005	FR578/581 Junction, San Juan NF, CO	Wild	1272-31668	37.6327	-107.831	U
SWCO006	FR578/581 Junction, San Juan NF, CO	Wild	1272-31669	37.6327	-107.831	U
SWCO007	FR578/581 Junction, San Juan NF, CO	Wild	1272-31670	37.6327	-107.831	U
SWCO008	Trailhead, Improved/Unimproved Transition, FR 579, San Juan NF, CO	Wild	1272-31671	37.6576	-107.83	U
SWCO009	"Top of the World", FR550, San Juan NF, CO	Wild	1272-31672	37.6415	-107.958	U
SWCO010	"Top of the World", FR550, San Juan NF, CO	Wild	1272-31673	37.6415	-107.958	U
SWCO011	Seventh Heaven Picnic Tables, Durango Mtn Resort, San Juan NF, CO	Wild	1272-31674	37.6276	-107.831	U
SWCO012	Mile 4 Dispersed Campsite, San Juan NF, CO	Wild	1272-31675	37.7427	-107.712	U
UT001	Bridger Lake Cmpgrnd, UT	Wild	1713-14001	40.9664	-110.471	U
UT002	Bridger Lake Cmpgrnd, UT	Wild	1713-14002	40.9664	-110.471	U
UT003	Bridger Lake Cmpgrnd, UT	Wild	1713-14003	40.9664	-110.471	U
UT004	Bridger Lake Cmpgrnd, UT	Wild	1713-14004	40.9664	-110.471	U
UT005	Bridger Lake Cmpgrnd, UT	Wild	1713-14005	40.9664	-110.471	U
UT006	Bridger Lake Cmpgrnd, UT	Wild	1713-14006	40.9664	-110.471	U
UT007	Vernal, Uintah Co. UT	UWBM	UWBM# 70817 JMB 1692	40.2532	-109.509	M
UT008	Vernal, Uintah Co. UT	UWBM	UWBM# 70816 JMB 1691	40.2532	-109.509	U
UT009	Vernal, Uintah Co. UT	UWBM	UWBM# 79117 SVD 1249	40.2532	-109.509	U
UT010	Uinta Mts., 14 mi N, 6 mi W Whiterocks, Duchesne Co, UT	FMC	specimen #334301 field #AMY87-254	40.8612	-109.417	M
UT011	Uinta Mts., 14 mi N, 6 mi W Whiterocks, Duchesne Co, UT	FMC	specimen #334302 field #ATP87-245	40.8612	-109.417	F
UT012	Uinta Mts., 14 mi N, 6 mi W Whiterocks, Duchesne Co, UT	FMC	specimen #334303 field #ATP87-246	40.8612	-109.417	M
VI001	Raven Lodge, BC	Wild	1142-44104	49.7442	-125.321	U
VI002	Raven Lodge, BC	Wild	1142-44105	49.7442	-125.321	U
VI003	Raven Lodge, BC	Wild	1142-44106	49.7442	-125.321	U
VI004	Raven Lodge, BC	Wild	1142-44107	49.7442	-125.321	U
VI005	Raven Lodge, BC	Wild	1142-44108	49.7442	-125.321	U
VI006	Raven Lodge, BC	Wild	1142-44109	49.7442	-125.321	U
VI007	Raven Lodge, BC	Wild	1142-44110	49.7442	-125.321	U
VI008	Raven Lodge, BC	Wild	1142-44111	49.7442	-125.321	U
VI009	Mt Washington Ski Hill, BC	Wild	1142-44112	49.7399	-125.296	U
VI010	Mt Washington Ski Hill, BC	Wild	1142-44113	49.7399	-125.296	U
VI011	Mt Washington Ski Hill, BC	Wild	1142-44114	49.7399	-125.296	U
VI012	Mt Washington Ski Hill, BC	Wild	1142-44115	49.7399	-125.296	U
VI013	Mt Washington Ski Hill, BC	Wild	1142-44116	49.7399	-125.296	U
VI014	Mt Washington Ski Hill, BC	Wild	1142-44117	49.7399	-125.296	U
VI015	Mt Washington Ski Hill, BC	Wild	1142-44118	49.7399	-125.296	U
VI016	Mt Washington Ski Hill, BC	Wild	1142-44119	49.7399	-125.296	U
VI017	Mt Washington Ski Hill, BC	Wild	1142-44120	49.7399	-125.296	U
VI018	Mt Washington Ski Hill, BC	Wild	1142-44121	49.7399	-125.296	U
VT001	Victory Bo, Essex Co., VT	WHB (Wild)	1453-96909	44.55	-71.47	U
VT002	Victory Bo, Essex Co., VT	WHB (Wild)	942-26089	44.55	-71.47	U
VT003	Victory Bo, Essex Co., VT	WHB (Wild)	942-26099	44.55	-71.47	U
VT004	Victory Bo, Essex Co., VT	WHB (Wild)	942-26111	44.55	-71.47	U
VT005	Victory Bo, Essex Co., VT	WHB (Wild)	942-26113	44.55	-71.47	U
VT006	Victory Bo, Essex Co., VT	WHB (Wild)	942-26129	44.55	-71.47	U
VT007	Victory Bo, Essex Co., VT	WHB (Wild)	942-26135	44.55	-71.47	U
VT008	Victory Bo, Essex Co., VT	WHB (Wild)	942-26153	44.55	-71.47	U
VT009	Victory Bo, Essex Co., VT	WHB (Wild)	942-26161	44.55	-71.47	U
VT010	Victory Bo, Essex Co., VT	WHB (Wild)	942-26175	44.55	-71.47	U
VT011	Victory Bo, Essex Co., VT	WHB (Wild)	942-26212	44.55	-71.47	U
VT012	Victory Bo, Essex Co., VT	WHB (Wild)	942-26213	44.55	-71.47	U
VT013	Victory Bo, Essex Co., VT	WHB (Wild)	942-26214	44.55	-71.47	U
VT014	Victory Bo, Essex Co., VT	WHB (Wild)	942-26215	44.55	-71.47	U
VT015	Victory Bo, Essex Co., VT	WHB (Wild)	942-26216	44.55	-71.47	U
VT016	Victory Bo, Essex Co., VT	WHB (Wild)	942-26217	44.55	-71.47	U
VT017	Victory Bo, Essex Co., VT	WHB (Wild)	942-26218	44.55	-71.47	U
VT018	Victory Bo, Essex Co., VT	WHB (Wild)	942-26219	44.55	-71.47	U
VT019	Victory Bo, Essex Co., VT	WHB (Wild)	942-26221	44.55	-71.47	U
VT020	Victory Bo, Essex Co., VT	WHB (Wild)	942-26222	44.55	-71.47	U
VT021	Victory Bo, Essex Co., VT	WHB (Wild)	942-26223	44.55	-71.47	U
VT022	Victory Bo, Essex Co., VT	WHB (Wild)	942-26224	44.55	-71.47	U
VT023	Victory Bo, Essex Co., VT	WHB (Wild)	942-26225	44.55	-71.47	U
VT024	Victory Bo, Essex Co., VT	WHB (Wild)	942-26226	44.55	-71.47	U
VT025	Victory Bo, Essex Co., VT	WHB (Wild)	942-26227	44.55	-71.47	U
VT026	Victory Bo, Essex Co., VT	WHB (Wild)	942-26228	44.55	-71.47	U
VT027	Victory Bo, Essex Co., VT	WHB (Wild)	942-26229	44.55	-71.47	U
VT028	Victory Bo, Essex Co., VT	WHB (Wild)	942-26230	44.55	-71.47	U
VT029	Victory Bo, Essex Co., VT	WHB (Wild)	942-26232	44.55	-71.47	U
VT030	Victory Bo, Essex Co., VT	WHB (Wild)	942-26710	44.55	-71.47	U
VT031	Victory Bo, Essex Co., VT	WHB (Wild)	942-26711	44.55	-71.47	U
VT032	Victory Bo, Essex Co., VT	WHB (Wild)	942-26712	44.55	-71.47	U
VT033	Victory Bo, Essex Co., VT	WHB (Wild)	942-26713	44.55	-71.47	U
VT034	Victory Bo, Essex Co., VT	WHB (Wild)	942-26717	44.55	-71.47	U
VT035	Victory Bo, Essex Co., VT	WHB (Wild)	942-26718	44.55	-71.47	U
VT036	Victory Bo, Essex Co., VT	WHB (Wild)	942-26720	44.55	-71.47	U
VT037	Victory Bo, Essex Co., VT	WHB (Wild)	942-26721	44.55	-71.47	U
VT038	Ferd. Bog Essex Co., VT	WHB (Wild)	942-26234	44.66	-71.683	U
VT039	Ferd. Bog Essex Co., VT	WHB (Wild)	942-26235	44.66	-71.683	U
VT040	Moose bog Essex Co., VT	WHB (Wild)	942-26220	44.758	-71.7311	U
VT041	Moose bog Essex Co., VT	WHB (Wild)	942-26238	44.758	-71.7311	U
WA001	MT. Rainier Paradise, WA	Wild	1713-14026	46.7847	-121.742	U
WA002	Mt. Rainier Narada Falls, WA	Wild	1713-14027	46.7751	-121.747	U
WA003	Mt. Rainier Narada Falls, WA	Wild	1713-14028	46.7751	-121.747	U
WA004	Mt. Rainier Narada Falls, WA	Wild	1713-14029	46.7751	-121.747	U
WA005	Mt. Rainier Narada Falls, WA	Wild	1713-14030	46.7751	-121.747	U
WA006	Mt. Rainier Narada Falls, WA	Wild	1713-14031	46.7751	-121.747	U
WA007	Mt. Rainier Paradise, WA	Wild	1713-14032	46.7847	-121.742	U
WA008	Mt. Rainier Paradise, WA	Wild	1713-14033	46.7847	-121.742	U
WA009	Mt. Rainier Paradise, WA	Wild	1713-14034	46.7847	-121.742	U
WA010	Cougar Rock Campground, WA	Wild	852-44053	46.7678	-121.793	U
WA011	Mt. Rainier Paradise, WA	Wild	1713-14035	46.7847	-121.742	U
WA012	Mt. Rainier Paradise, WA	Wild	1713-14036	46.7847	-121.742	U
WA013	Mt Rainier Narada falls	Wild	1713-14037	46.7751	-121.747	U
WA014	Mt Rainier Narada falls	Wild	1713-14038	46.7751	-121.747	U
WA015	Mt Rainier Narada falls	Wild	1713-14039	46.7751	-121.747	U
WA016	Mt Rainier Narada falls	Wild	1713-14040	46.7751	-121.747	U
WA017	Mt. Rainier Stevens Canyon Road, WA	Wild	1713-14041	46.7693	-121.742	U
WA018	Mt. Rainier Stevens Canyon Road, WA	Wild	1713-14042	46.7693	-121.742	U
WA019	Mt. Rainier Stevens Canyon Road, WA	Wild	1713-14043	46.7693	-121.742	U
WA020	Mt. Rainier Paradise, WA	Wild	1713-14044	46.7847	-121.742	U
WA021	Mt Rainier Paradise, WA	Wild	1713-14045	46.7847	-121.742	U
WA022	Mt Rainier Paradise, WA	Wild	1713-14046	46.7847	-121.742	U
WA023	Port Angeles, Clallam, Washington	UWBM	UWBM#79173 PLG 68	48.0205	-123.441	F
WA024	Uncas, Clallam, Washington	UWBM	UWBM#72761 PLG 63	47.94	-123.07	U
WA025	Hurricane Ridge Road, Clallam, Washington	UWBM	UWBM#85991 DRF 387	47.94	-123.07	M
WA026	T19N R15E Sec. 31,Cle Elum,Kittitas,Washington	UWBM	UWBM#79592 EVL 699	47.096	-121.015	M
WA027	South Fork Taneum Creek; T19N R15E Sec. 31, Cle Elum, Kittitas, Washington	UWBM	UWBM#79811 GKD 279	47.2801	-121.133	U
WA028	experimental mammal trapping grid near town, Cle Elum, Kittitas, Washington	UWBM	UWBM#79824 JMF024	47.2801	-121.133	U
WA029	experimental mammal trapping grid near town, Cle Elum, Kittitas, Washington	UWBM	UWBM#79858 WCW 019	47.2801	-121.133	U
WA030	experimental mammal trapping grid near town, Cle Elum, Kittitas, Washington	UWBM	UWBM#79828 JMG 021	47.2801	-121.133	U
WA031	experimental mammal trapping grid near town, Cle Elum, Kittitas, Washington	UWBM	UWBM#79864 WLM 018	47.2801	-121.133	U
WA032	Snoqualmie Pass, Kittitas, Washington	UWBM	UWBM#44800 JMB 1233	47.4036	-121.401	M
WA033	Snoqualmie Pass, Kittitas, Washington	UWBM	UWBM#44801 JMB 1234	47.4036	-121.401	M
WA034	Snoqualmie Pass, Kittitas, Washington	UWBM	UWBM#44802 JMB 1235	47.4036	-121.401	F
WA035	Snoqualmie Pass, Kittitas, Washington	UWBM	UWBM#44803 JMB 1236	47.4036	-121.401	M
WA036	Snoqualmie Pass, Kittitas, Washington	UWBM	UWBM#44804 JMB 1237	47.4036	-121.401	F
WA037	Snoqualmie Pass, Kittitas, Washington	UWBM	UWBM#44805 JMB 1238	47.4036	-121.401	F
WA038	Snoqualmie Pass, Kittitas, Washington	UWBM	UWBM#44806 JMB 1239	47.4036	-121.401	F
WA039	Raymond, Pacific, Washington	UWBM	UWBM#69675 PSM 20322	46.7444	-123.796	M
WA040	Raymond, Pacific, Washington	UWBM	UWBM#69676 PSM 20323	46.7444	-123.796	F
WA041	Raymond, Pacific, Washington	UWBM	UWBM#69677 PSM 20324	46.7444	-123.796	M
WA042	Raymond, Pacific, Washington	UWBM	UWBM#69678 PSM 20325	46.7444	-123.796	F
WA043	Raymond, Pacific, Washington	UWBM	UWBM#69679 PSM 20327	46.7444	-123.796	F
WA044	Raymond, Pacific, Washington	UWBM	UWBM#69680 PSM 20328	46.7516	-123.785	M
WA045	Mount Baker, Whatcom, Washington	UWBM	UWBM#64889 SVD 1220	48.89	-121.9	M
WA046	Mount Baker, Whatcom, Washington	UWBM	UWBM#64890 SVD 1221	48.89	-121.9	M
WA047	Mount Baker, Whatcom, Washington	UWBM	UWBM#64891 SVD 1222	48.89	-121.9	U
WA048	Mount Baker summit, Whatcom, Washington	UWBM	UWBM#74553 EVL 392	48.82	-121.94	F

## Sheet: ST2.msatPrimers
Primer	Sequence (5' to 3')	Buffer	taq	T1	T2
ApCo30F	GCC CTG ATG CTG TTG ATG GT	crimson	crimson	50	52
ApCo30R	CTG GAG CCT GGT TTA GAG TTA TGC
ApCo37F	TGC CAA ATG CAA CCA AAT CTT	flexi	flexi	50	52
ApCo37R	CAT CAC TTG CAG AGA GGG CA
ApCo40F	CTT CTG ACA AGA CAC AGG AGC C	truin	truin	55	57
ApCo40R	GCA CAG ATC TCA GTT GCA TCA CTC
ApCo41F	CCT ACT CTG GGC ACT GTT ATT ATC	flexi	flexi	50	52
ApCo41R	CCC ATT ATC AGC ATG TCG TAC A
ApCo91F	GTA GTC CCA ATG GTT TCT CTG TC	flexi	flexi	50	52
ApCo91R	GAT GAA GTA ATG TGA AAC CTG G
Ck2.A5.AF	TGC TAA GCA CAG TTA GAG AC	flexi	flexi	50	52
Ck2.A5.AR	GAA GAC AGG CAG GAG AGT TG
MJG1F	CCC GGG AAA GGC TTC GTC TTC	flexi	flexi	50	52
MJG1R	GGA GAT TTT ATA TCG GTG GC

## Sheet: ST3.GeographicHaps
	Boreal																						IMW					CO-NM			Pacific
Hap	AKA	AKF	AKW	AKD	NWBC	NNWBC	CBC	CAB	SK	MN	NON	NWQC	SON	Gasp	NSH	ANTI	NSNB	VT	NH	Lab	NL	UT	SAB	NEWA	NEOR	ID	SEBC	CO	SWCO	NM	WA	coWA	NWWA	WAOP	ceOR	SOR	VanIsl
A	-	1	-	-	-	-	-	-	1	-	-	-	-	-	-	-	-	-	-	-	-	-	-	-	-	-	-	-	-	-	-	-	-	-	-	-	-
B	-	2	-	-	-	-	-	-	-	-	-	-	-	-	-	-	-	-	-	-	-	-	-	-	-	-	-	-	-	-	-	-	-	-	-	-	-
C	-	-	2	-	-	-	-	-	-	-	-	-	-	-	-	-	-	-	-	-	-	-	-	-	-	-	-	-	-	-	-	-	-	-	-	-	-
D	-	-	1	-	1	2	-	-	-	-	-	-	-	-	-	-	-	-	-	-	-	-	-	-	-	-	-	-	-	-	-	-	-	-	-	-	-
E	-	-	2	-	-	-	-	-	-	-	-	-	-	-	-	-	-	-	-	-	-	-	-	-	-	-	-	-	-	-	-	-	-	-	-	-	-
F	-	-	2	-	-	-	-	-	-	-	-	-	-	-	-	-	-	-	-	-	-	-	-	-	-	-	-	-	-	-	-	-	-	-	-	-	-
G	-	-	-	-	2	-	-	-	-	-	-	-	1	-	-	-	-	-	-	-	-	-	-	-	-	-	-	-	-	-	-	-	-	-	-	-	-
H	-	-	-	-	-	4	1	-	-	-	-	-	-	-	-	-	-	-	-	-	-	-	-	-	-	-	-	-	-	-	-	-	-	-	-	-	-
I	-	-	-	-	3	-	-	-	-	-	-	-	-	-	-	-	-	-	-	-	-	-	-	-	-	-	-	-	-	-	-	-	-	-	-	-	-
J	-	-	-	-	2	-	-	1	-	-	-	-	-	-	-	-	-	-	-	-	-	-	-	-	-	-	-	-	-	-	-	-	-	-	-	-	-
K	-	-	-	-	-	-	3	-	-	-	-	-	-	-	-	-	-	-	-	-	-	-	-	-	-	-	-	-	-	-	-	-	-	-	-	-	-
L	-	-	-	-	-	-	2	-	-	-	-	-	-	-	-	-	-	-	-	-	-	-	-	-	-	-	-	-	-	-	-	-	-	-	-	-	-
M	-	-	-	-	-	-	-	3	-	-	-	-	-	-	-	-	-	-	-	-	-	-	-	-	-	-	-	-	-	-	-	-	-	-	-	-	-
N	-	-	-	-	-	-	-	2	-	-	-	-	-	-	-	-	-	-	-	-	-	-	-	-	-	-	-	-	-	-	-	-	-	-	-	-	-
O	-	-	-	-	-	-	-	2	-	-	-	-	-	-	-	-	-	-	-	-	-	-	-	-	-	-	-	-	-	-	-	-	-	-	-	-	-
P	-	-	-	-	-	-	-	2	-	-	-	-	-	-	-	-	-	-	-	-	-	-	-	-	-	-	-	-	-	-	-	-	-	-	-	-	-
Q	-	-	-	-	-	-	-	-	1	-	1	-	-	-	-	-	-	-	-	-	-	-	-	-	-	-	-	-	-	-	-	-	-	-	-	-	-
R	-	-	-	-	-	-	-	-	2	-	-	-	-	-	-	-	-	-	-	-	-	-	-	-	-	-	-	-	-	-	-	-	-	-	-	-	-
S	-	-	-	-	-	-	-	-	2	-	-	-	-	-	-	-	-	-	-	-	-	-	-	-	-	-	-	-	-	-	-	-	-	-	-	-	-
T	-	-	-	-	-	-	-	-	-	2	-	-	-	-	-	-	-	-	-	-	-	-	-	-	-	-	-	-	-	-	-	-	-	-	-	-	-
U	-	-	-	-	-	-	-	-	-	-	1	1	1	-	-	-	-	-	-	-	-	-	-	-	-	-	-	-	-	-	-	-	-	-	-	-	-
V	-	-	-	-	-	-	-	-	-	-	-	1	1	-	-	2	-	-	-	2	-	-	-	-	-	-	-	-	-	-	-	-	-	-	-	-	-
W	-	-	-	-	-	-	-	-	-	-	6	-	-	-	-	-	-	-	-	-	-	-	-	-	-	-	-	-	-	-	-	-	-	-	-	-	-
X	-	-	-	-	-	-	-	-	-	-	-	1	-	-	-	-	-	-	-	1	-	-	-	-	-	-	-	-	-	-	-	-	-	-	-	-	-
Y	-	-	-	-	-	-	-	-	-	-	-	-	1	-	-	-	-	-	-	-	-	-	-	-	-	-	1	-	-	-	-	-	-	-	-	-	-
Z	-	-	-	-	-	-	-	-	-	-	-	-	-	-	-	-	-	-	-	1	5	-	-	-	-	-	-	-	-	-	-	-	-	-	-	-	-
AA	-	-	-	-	-	-	-	-	-	-	-	-	1	-	-	-	-	-	-	1	-	-	-	-	-	-	-	-	-	-	-	-	-	-	-	-	-
BB	-	-	-	-	-	-	-	-	-	-	-	-	-	-	-	2	-	-	-	-	-	-	-	-	-	-	-	-	-	-	-	-	-	-	-	-	-
CC	-	-	-	-	-	-	-	-	-	-	-	-	-	-	-	3	-	-	-	-	-	-	-	-	-	-	-	-	-	-	-	-	-	-	-	-	-
DD	-	-	-	-	-	-	-	-	-	-	-	-	-	-	-	-	-	3	-	1	-	-	-	-	-	-	-	-	-	-	-	-	-	-	-	-	-
EE	-	-	-	-	-	-	-	-	-	-	-	-	-	-	-	-	-	-	-	2	-	-	-	-	-	-	-	-	-	-	-	-	-	-	-	-	-
FF	-	-	-	-	-	-	-	-	-	-	-	-	-	-	-	-	3	2	-	-	-	-	-	-	1	-	-	-	-	-	-	-	-	-	-	-	-
GG	-	-	-	-	-	-	-	-	-	-	-	-	-	-	-	-	-	2	-	-	-	-	-	-	-	-	-	-	-	-	-	-	-	-	-	-	-
HH	-	-	-	-	-	-	-	-	-	-	-	-	-	-	-	-	-	4	-	-	-	-	-	-	-	-	-	-	-	-	-	-	-	-	-	-	-
II	-	-	-	-	-	-	-	-	-	-	-	-	-	-	-	-	-	-	2	-	-	-	-	-	-	-	-	-	-	-	-	-	-	-	-	-	-
JJ	-	-	-	-	-	-	-	-	-	-	-	-	-	-	-	-	-	-	-	-	-	2	-	-	-	-	-	-	-	-	-	-	-	-	-	-	-
KK	-	-	-	-	-	-	-	-	-	-	-	-	-	-	-	-	-	-	-	-	-	2	-	-	-	-	-	-	-	-	-	-	-	-	-	-	-
LL	-	-	-	-	-	-	-	-	-	-	-	-	-	-	-	-	-	-	-	-	-	3	-	-	-	-	-	-	-	-	-	-	-	-	-	-	-
MM	-	-	-	-	-	-	-	-	-	-	-	-	-	-	-	-	-	-	-	-	-	2	-	-	-	-	-	-	-	-	-	-	-	-	-	-	-
NN	-	-	-	-	-	-	-	-	-	-	-	-	-	-	-	-	-	-	-	-	-	-	1	-	-	1	-	-	-	-	-	-	-	-	-	-	-
OO	-	-	-	-	-	-	-	-	-	-	-	-	-	-	-	-	-	-	-	-	-	-	-	2	-	-	-	-	-	-	-	-	-	-	-	-	-
PP	-	-	-	-	-	-	-	-	-	-	-	-	-	-	-	-	-	-	-	-	-	-	-	2	1	-	-	-	-	-	-	-	-	-	-	-	-
QQ	-	-	-	-	-	-	-	-	-	-	-	-	-	-	-	-	-	-	-	-	-	-	-	-	-	-	-	1	1	-	-	-	-	-	-	-	-
RR	-	-	-	-	-	-	-	-	-	-	-	-	-	-	-	-	-	-	-	-	-	-	-	-	-	-	-	3	-	-	-	-	-	-	-	-	-
SS	-	-	-	-	-	-	-	-	-	-	-	-	-	-	-	-	-	-	-	-	-	-	-	-	-	-	-	2	-	-	-	-	-	-	-	-	-
TT	-	-	-	-	-	-	-	-	-	-	-	-	-	-	-	-	-	-	-	-	-	-	-	-	-	-	-	2	-	-	-	-	-	-	-	-	-
VV	-	-	-	-	-	-	-	-	-	-	-	-	-	-	-	-	-	-	-	-	-	-	-	-	-	-	-	2	-	-	-	-	-	-	-	-	-
WW	-	-	-	-	-	-	-	-	-	-	-	-	-	-	-	-	-	-	-	-	-	-	-	-	-	-	-	1	-	1	-	-	-	-	-	-	-
XX	-	-	-	-	-	-	-	-	-	-	-	-	-	-	-	-	-	-	-	-	-	-	-	-	-	-	-	1	-	1	-	-	-	-	-	-	-
YY	-	-	-	-	-	-	-	-	-	-	-	-	-	-	-	-	-	-	-	-	-	-	-	-	3	-	-	-	-	-	-	-	-	-	-	-	-
ZZ	-	-	-	-	-	-	-	-	-	-	-	-	-	-	-	-	-	-	-	-	-	-	-	-	2	-	-	-	-	-	-	-	-	-	-	-	-
AB	-	-	-	-	-	-	-	-	-	-	-	-	-	-	-	-	-	-	-	-	-	-	-	-	-	-	-	-	-	-	8	-	-	1	1	-	-
AC	-	-	-	-	-	-	-	-	-	-	-	-	-	-	-	-	-	-	-	-	-	-	-	-	-	-	-	-	-	-	-	-	-	-	2	-	-
AD	-	-	-	-	-	-	-	-	-	-	-	-	-	-	-	-	-	-	-	-	-	-	-	-	-	-	-	-	-	-	2	-	-	-	-	-	-
AE	-	-	-	-	-	-	-	-	-	-	-	-	-	-	-	-	-	-	-	-	-	-	-	-	-	-	-	-	-	-	1	-	-	1	-	-	-
AF	-	-	-	-	-	-	-	-	-	-	-	-	-	-	-	-	-	-	-	-	-	-	-	-	-	-	-	-	-	-	3	-	-	-	-	-	-
AG	-	-	-	-	-	-	-	-	-	-	-	-	-	-	-	-	-	-	-	-	-	-	-	-	-	-	-	-	-	-	2	-	-	-	-	-	-
AH	-	-	-	-	-	-	-	-	-	-	-	-	-	-	-	-	-	-	-	-	-	-	-	-	-	-	-	-	-	-	2	-	-	-	-	-	-
AI	-	-	-	-	-	-	-	-	-	-	-	-	-	-	-	-	-	-	-	-	-	-	-	-	-	-	-	-	-	-	2	-	-	-	-	-	-
AJ	-	-	-	-	-	-	-	-	-	-	-	-	-	-	-	-	-	-	-	-	-	-	-	-	-	-	-	-	-	-	2	-	-	-	-	-	-
AL	-	-	-	-	-	-	-	-	-	-	-	-	-	-	-	-	-	-	-	-	-	-	-	-	-	-	-	-	-	-	-	3	-	-	-	-	-
AM	-	-	-	-	-	-	-	-	-	-	-	-	-	-	-	-	-	-	-	-	-	-	-	-	-	-	-	-	-	-	-	-	2	-	-	-	-
AN	-	-	-	-	-	-	-	-	-	-	-	-	-	-	-	-	-	-	-	-	-	-	-	-	-	-	-	-	-	-	-	1	-	-	1	-	-
AO	-	-	-	-	-	-	-	-	-	-	-	-	-	-	-	-	-	-	-	-	-	-	-	-	-	-	-	-	-	-	-	-	-	-	-	-	5
AP	-	-	-	-	-	-	-	-	-	-	-	-	-	-	-	-	-	-	-	-	-	-	-	-	-	-	-	-	-	-	-	-	-	-	-	-	2
AQ	-	-	-	-	-	-	-	-	-	-	-	-	-	-	-	-	-	-	-	-	-	-	-	-	-	-	-	-	-	-	-	-	-	-	-	-	2
Unique	8	5	10	1	7	3	7	10	5	1	6	8	11	2	2	4	3	9	1	9	7	3	12	7	3	2	2	8	11	3	11	2	2	1	1	1	7	195	261
Total	8	8	17	1	15	9	13	20	11	3	14	11	16	2	2	11	6	20	3	17	12	12	13	11	10	3	3	20	12	5	33	6	4	3	5	1	16	376

## Sheet: ST4.mtDNAPhistsAll
AKA	0
AKF	0.06386	0																												0
AKW	0.0255	0.00309	0
NWBC	0.00983	0.04107	0.02499	0
NNWBC	0.10145	0.09969	0.12102	0.16386	0
CBC	0.04809	0.05196	0.11476	0.0913	0.04676	0
CAB	0.05218	0.07989	0.07418	0.02306	0.25509	0.14332	0
SK	0.00831	0.00058	0.00952	0.02859	0.11633	0.06767	0.07371	0
NON	0.39992	0.3855	0.34657	0.298	0.59204	0.39275	0.22711	0.29922	0
NWQC	0.2245	0.22935	0.21409	0.11996	0.43235	0.24072	0.08116	0.16815	0.07065	0
SON	0.26234	0.28135	0.25002	0.14848	0.44282	0.26919	0.12481	0.19615	0.10328	0.01028	0																			0.98
ANTI	0.45101	0.46866	0.40142	0.33871	0.63031	0.4243	0.29391	0.35615	0.19067	0.15317	0.15509	0
NSNB	0.28571	0.31143	0.29754	0.24653	0.53356	0.32972	0.18905	0.24979	0.11017	0.10354	0.10729	0.20068	0
VT	0.16212	0.18347	0.15248	0.09324	0.35404	0.21921	0.07047	0.14493	0.19154	0.0491	0.07451	0.25216	0.14752	0
Lab	0.27804	0.29096	0.26389	0.16369	0.44529	0.28993	0.14036	0.20792	0.18639	0.03971	0.04862	0.1912	0.20588	0.11081	0
NL	0.58136	0.58972	0.51362	0.49217	0.7864	0.58224	0.37569	0.51004	0.62643	0.42797	0.49809	0.71109	0.63806	0.43791	0.46039	0
UT	0.58484	0.59128	0.54687	0.55487	0.75582	0.60365	0.47717	0.52969	0.70818	0.6099	0.61521	0.76479	0.67609	0.57952	0.59773	0.79138	0
SAB	0.32127	0.34993	0.36817	0.40009	0.46955	0.38113	0.38884	0.34152	0.601	0.50598	0.53029	0.61653	0.53053	0.4932	0.52938	0.71874	0.70428	0
NEWA	0.29688	0.31246	0.37361	0.38479	0.41294	0.35202	0.37781	0.33033	0.52185	0.4357	0.47198	0.52642	0.41924	0.45513	0.46867	0.62726	0.63007	0.0062	0
NEOR	0.45995	0.49469	0.49224	0.51835	0.62799	0.50323	0.4783	0.47695	0.69428	0.60245	0.61378	0.71055	0.62173	0.57908	0.60876	0.80407	0.78519	0.04786	0.00133	0
CO	0.80298	0.81703	0.79065	0.80912	0.87838	0.81235	0.77158	0.79099	0.87783	0.84741	0.84525	0.89433	0.85198	0.81919	0.8361	0.91492	0.90788	0.76173	0.70239	0.80629	0
SWCO	0.63035	0.64688	0.66345	0.67726	0.7385	0.67555	0.65101	0.6351	0.75535	0.70378	0.72409	0.77054	0.67542	0.70369	0.71524	0.80592	0.80812	0.60008	0.53316	0.63908	0.08463	0
NM	0.73335	0.75591	0.7408	0.76271	0.87146	0.76082	0.71813	0.72058	0.87645	0.81699	0.82142	0.89823	0.81802	0.78885	0.80663	0.9365	0.90949	0.70398	0.59194	0.77188	0.00834	0.00813	0
WA	0.90453	0.90399	0.89647	0.90234	0.92054	0.89812	0.89122	0.89472	0.92534	0.91482	0.91451	0.929	0.91272	0.90743	0.90721	0.93885	0.9344	0.90226	0.86394	0.91883	0.94076	0.91059	0.93694	0
coWA	0.88523	0.88968	0.87684	0.88711	0.93865	0.88028	0.86639	0.8669	0.94318	0.91544	0.91533	0.95172	0.92	0.90125	0.90262	0.97099	0.95314	0.88524	0.80176	0.92007	0.95581	0.88938	0.96245	0.05643	0
NWWA	0.8563	0.86167	0.85741	0.86767	0.92226	0.85785	0.84825	0.83958	0.93175	0.89693	0.90072	0.94013	0.89394	0.88671	0.88699	0.96381	0.94283	0.86628	0.76965	0.90378	0.95019	0.8714	0.94849	0.29032	0.52503	0
ceOR	0.86987	0.87407	0.86779	0.87792	0.92762	0.86929	0.8581	0.85376	0.93566	0.90482	0.90764	0.94329	0.90335	0.89419	0.89438	0.96441	0.94589	0.87539	0.78694	0.91025	0.95183	0.88011	0.95079	0.07669	0.16522	0.4839	0
VanIsl	0.9115	0.9145	0.89766	0.90658	0.94174	0.90321	0.88857	0.89691	0.94438	0.92794	0.92476	0.95049	0.93018	0.91239	0.91614	0.96323	0.95301	0.91041	0.86028	0.93408	0.95601	0.91431	0.95936	0.54053	0.70262	0.58969	0.70635	0
	AKA	AKF	AKW	NWBC	NNWBC	CBC	CAB	SK	NON	NWQC	SON	ANTI	NSNB	VT	Lab	NL	UT	SAB	NEWA	NEOR	CO	SWCO	NM	WA	coWA	NWWA	ceOR	VanIsl
AKA	*	0.94141	0.71387	0.3125	0.0498	0.10645	0.07324	0.49316	0.00098	0	0	0	0	0.00293	0	0	0.00098	0.00098	0	0	0	0	0	0	0	0.00195	0.00098	0
AKF	-0.06386	*	0.41992	0.15625	0.08984	0.1084	0.02246	0.44238	0	0.00098	0	0	0.00098	0.00098	0	0	0	0	0.00098	0	0	0.00098	0	0	0	0.00293	0.00293	0
AKW	-0.0255	-0.00309	*	0.15625	0.01172	0	0.01367	0.54199	0	0	0	0	0	0	0	0	0	0	0	0	0	0	0	0	0	0	0	0
NWBC	0.00983	0.04107	0.02499	*	0.00293	0.01172	0.16016	0.18359	0	0.00098	0	0	0	0.00391	0	0	0	0	0	0	0	0	0	0	0	0	0	0
NNWBC	0.10145	0.09969	0.12102	0.16386	*	0.1377	0	0.03516	0	0	0	0	0.00195	0	0	0	0	0	0	0	0	0	0	0	0	0.00098	0.00195	0
CBC	0.04809	0.05196	0.11476	0.0913	0.04676	*	0	0.05273	0	0	0	0	0	0	0	0	0	0	0	0	0	0	0	0	0	0	0	0
CAB	0.05218	0.07989	0.07418	0.02306	0.25509	0.14332	*	0.01953	0	0.01074	0	0	0.00195	0.00781	0	0	0	0	0	0	0	0	0	0	0	0	0	0
SK	-0.00831	-0.00058	-0.00952	0.02859	0.11633	0.06767	0.07371	*	0	0.00293	0	0	0.00391	0.00586	0	0	0	0	0	0	0	0	0	0	0	0	0	0
NON	0.39992	0.3855	0.34657	0.298	0.59204	0.39275	0.22711	0.29922	*	0.04492	0.0127	0	0.04395	0	0	0	0	0	0	0	0	0	0	0	0	0	0.00098	0
NWQC	0.2245	0.22935	0.21409	0.11996	0.43235	0.24072	0.08116	0.16815	0.07065	*	0.58105	0.00293	0.04492	0.08301	0.09473	0	0	0	0	0	0	0	0	0	0	0	0.00098	0
SON	0.26234	0.28135	0.25002	0.14848	0.44282	0.26919	0.12481	0.19615	0.10328	-0.01028	*	0	0.0459	0.01758	0.0293	0	0	0	0	0	0	0	0	0	0	0	0	0
ANTI	0.45101	0.46866	0.40142	0.33871	0.63031	0.4243	0.29391	0.35615	0.19067	0.15317	0.15509	*	0	0	0.00098	0	0	0	0	0	0	0	0	0	0	0.00293	0.00098	0
NSNB	0.28571	0.31143	0.29754	0.24653	0.53356	0.32972	0.18905	0.24979	0.11017	0.10354	0.10729	0.20068	*	0.04199	0.00098	0	0	0	0	0.00098	0	0	0.00293	0	0	0.00586	0	0
VT	0.16212	0.18347	0.15248	0.09324	0.35404	0.21921	0.07047	0.14493	0.19154	0.0491	0.07451	0.25216	0.14752	*	0.00098	0	0	0	0	0	0	0	0.00098	0	0	0	0	0
LAB	0.27804	0.29096	0.26389	0.16369	0.44529	0.28993	0.14036	0.20792	0.18639	0.03971	0.04862	0.1912	0.20588	0.11081	*	0	0	0	0	0	0	0	0	0	0	0	0	0
NL	0.58136	0.58972	0.51362	0.49217	0.7864	0.58224	0.37569	0.51004	0.62643	0.42797	0.49809	0.71109	0.63806	0.43791	0.46039	*	0	0	0	0	0	0	0	0	0	0.00098	0	0
UT	0.58484	0.59128	0.54687	0.55487	0.75582	0.60365	0.47717	0.52969	0.70818	0.6099	0.61521	0.76479	0.67609	0.57952	0.59773	0.79138	*	0	0	0	0	0	0	0	0	0.00293	0.00098	0
SAB	0.32127	0.34993	0.36817	0.40009	0.46955	0.38113	0.38884	0.34152	0.601	0.50598	0.53029	0.61653	0.53053	0.4932	0.52938	0.71874	0.70428	*	0.42285	0.13477	0	0	0	0	0	0	0	0
NEWA	0.29688	0.31246	0.37361	0.38479	0.41294	0.35202	0.37781	0.33033	0.52185	0.4357	0.47198	0.52642	0.41924	0.45513	0.46867	0.62726	0.63007	-0.0062	*	0.31445	0	0	0	0	0	0.00098	0	0
NEOR	0.45995	0.49469	0.49224	0.51835	0.62799	0.50323	0.4783	0.47695	0.69428	0.60245	0.61378	0.71055	0.62173	0.57908	0.60876	0.80407	0.78519	0.04786	0.00133	*	0	0	0.00098	0	0	0.00098	0	0
CO	0.80298	0.81703	0.79065	0.80912	0.87838	0.81235	0.77158	0.79099	0.87783	0.84741	0.84525	0.89433	0.85198	0.81919	0.8361	0.91492	0.90788	0.76173	0.70239	0.80629	*	0.00586	0.4707	0	0	0	0	0
SWCO	0.63035	0.64688	0.66345	0.67726	0.7385	0.67555	0.65101	0.6351	0.75535	0.70378	0.72409	0.77054	0.67542	0.70369	0.71524	0.80592	0.80812	0.60008	0.53316	0.63908	0.08463	*	0.36328	0	0	0.00195	0	0
NM	0.73335	0.75591	0.7408	0.76271	0.87146	0.76082	0.71813	0.72058	0.87645	0.81699	0.82142	0.89823	0.81802	0.78885	0.80663	0.9365	0.90949	0.70398	0.59194	0.77188	-0.00834	0.00813	*	0	0.00293	0.00781	0.00781	0
WA	0.90453	0.90399	0.89647	0.90234	0.92054	0.89812	0.89122	0.89472	0.92534	0.91482	0.91451	0.929	0.91272	0.90743	0.90721	0.93885	0.9344	0.90226	0.86394	0.91883	0.94076	0.91059	0.93694	*	0.07227	0.00488	0.06543	0
coWA	0.88523	0.88968	0.87684	0.88711	0.93865	0.88028	0.86639	0.8669	0.94318	0.91544	0.91533	0.95172	0.92	0.90125	0.90262	0.97099	0.95314	0.88524	0.80176	0.92007	0.95581	0.88938	0.96245	0.05643	*	0.00488	0.04199	0
NWWA	0.8563	0.86167	0.85741	0.86767	0.92226	0.85785	0.84825	0.83958	0.93175	0.89693	0.90072	0.94013	0.89394	0.88671	0.88699	0.96381	0.94283	0.86628	0.76965	0.90378	0.95019	0.8714	0.94849	0.29032	0.52503	*	0.01172	0
CEOR	0.86987	0.87407	0.86779	0.87792	0.92762	0.86929	0.8581	0.85376	0.93566	0.90482	0.90764	0.94329	0.90335	0.89419	0.89438	0.96441	0.94589	0.87539	0.78694	0.91025	0.95183	0.88011	0.95079	0.07669	0.16522	0.4839	*	0
VanIsl	0.9115	0.9145	0.89766	0.90658	0.94174	0.90321	0.88857	0.89691	0.94438	0.92794	0.92476	0.95049	0.93018	0.91239	0.91614	0.96323	0.95301	0.91041	0.86028	0.93408	0.95601	0.91431	0.95936	0.54053	0.70262	0.58969	0.70635	*
	AKA	AKF	AKW	NWBC	NNWBC	CBC	CAB	SK	NON	NWQC	SON	ANTI	NSNB	VT	Lab	NL	UT	SAB	NEWA	NEOR	CO	SWCO	NM	WA	coWA	NWWA	ceOR	VanIsl

## Sheet: ST5.MsatFst+p
AKA	0
AKF	0.12104	0
AKW	0.13187	0.1664	0
NWBC	0.06327	0.0765	0.07581	0
NNWBC	0.12203	0.163	0.01207	0.06032	0
CBC	0.12542	0.0431	0.14022	0.05883	0.14767	0
CAB	0.07175	0.1047	0.09269	0.01986	0.0974	0.06812	0
SK	0.01344	0.0785	0.10063	0.06607	0.07293	0.09569	0.08599	0
NON	0.0632	0.0355	0.0652	0.01734	0.05573	0.03729	0.02751	0.04245	0
NWQC	0.06601	0.1458	0.10407	0.07648	0.1053	0.12455	0.08592	0.09243	0.03668	0
SON	0.14425	0.1608	0.15187	0.11791	0.1615	0.1711	0.12143	0.14849	0.09618	0.10406	0
ANTI	0.19273	0.2337	0.08866	0.15649	0.13974	0.21258	0.17811	0.18113	0.11125	0.12882	0.19485	0
NSNB	0.06829	0.0885	0.18258	0.04452	0.18351	0.12642	0.03242	0.1163	0.06279	0.14415	0.16808	0.28942	0
VT	0.07359	0.0803	0.11141	0.04151	0.10885	0.0629	0.02359	0.06774	0.03076	0.09266	0.13648	0.18941	0.03762	0
Lab	0.08322	0.0539	0.11121	0.04496	0.1125	0.04599	0.03184	0.06924	0.02785	0.09269	0.1261	0.18573	0.03592	0.02299	0
NL	0.12249	0.1177	0.1595	0.1065	0.14353	0.10694	0.10864	0.09243	0.07708	0.11457	0.13045	0.27429	0.13577	0.10261	0.08075	0
UT	0.1719	0.2038	0.10325	0.13706	0.08443	0.23447	0.17212	0.15104	0.10902	0.1221	0.19839	0.14278	0.2481	0.18431	0.17434	0.21728	0
SAB	0.08367	0.1135	0.11172	0.01843	0.08863	0.11003	0.02856	0.09244	0.04897	0.10756	0.1313	0.25672	0.02957	0.04735	0.04797	0.0951	0.16689	0
NEWA	0.09753	0.1162	0.15006	0.07277	0.14108	0.09038	0.09732	0.10151	0.04982	0.08153	0.18671	0.12891	0.13249	0.1223	0.10871	0.16952	0.1359	0.14915	0
NEOR	0.10583	0.1432	0.16011	0.067	0.13722	0.09302	0.0943	0.09662	0.07417	0.14047	0.20721	0.24878	0.11787	0.12056	0.12144	0.13811	0.23949	0.12568	0.05854	0
CO	0.08914	0.077	0.05886	0.02964	0.06786	0.06555	0.06858	0.08179	0.03156	0.08862	0.10031	0.08507	0.10637	0.09132	0.08238	0.13517	0.11709	0.10606	0.04874	0.07839	0
SWCO	0.22918	0.2773	0.20964	0.17374	0.24788	0.20258	0.22143	0.23698	0.1709	0.21754	0.22674	0.19422	0.30981	0.24136	0.23416	0.2617	0.22842	0.28644	0.1363	0.20629	0.11367	0
NM	0.32493	0.3219	0.26019	0.28433	0.29256	0.35757	0.30667	0.29676	0.24365	0.30812	0.31486	0.31596	0.39464	0.30165	0.29778	0.36065	0.15643	0.37171	0.27799	0.38401	0.2115	0.32817	0
WA	0.08101	0.133	0.1412	0.05225	0.15263	0.09074	0.05347	0.11052	0.07938	0.12511	0.16757	0.19462	0.047	0.07161	0.06983	0.144	0.18145	0.08032	0.08316	0.10023	0.08936	0.17481	0.28344	0
coWA	0.32068	0.2994	0.42105	0.30221	0.42808	0.28965	0.28661	0.32361	0.28563	0.39794	0.42759	0.46005	0.2722	0.28623	0.2837	0.37996	0.46103	0.35748	0.2738	0.30173	0.28306	0.4732	0.59003	0.19319	0
ceOR	0.17199	0.2337	0.28811	0.14436	0.26748	0.21503	0.14191	0.21484	0.16948	0.23438	0.2501	0.34568	0.11803	0.18442	0.18674	0.2573	0.31367	0.1798	0.1596	0.18206	0.1485	0.34655	0.44651	0.11782	0.27755	0
VanIsl	0.34752	0.3252	0.40404	0.30973	0.39881	0.26244	0.29447	0.32673	0.29278	0.38317	0.40276	0.44992	0.3332	0.30067	0.29199	0.3382	0.45922	0.36508	0.29883	0.25788	0.28364	0.44775	0.56042	0.21795	0.1867	0.29717	0
	AKA	AKF	AKW	NWBC	NNWBC	CBC	CAB	SK	NON	NWQC	SON	ANTI	NSNB	VT	Lab	NL	UT	SAB	NEWA	NEOR	CO	SWCO	NM	WA	coWA	ceOR	VanIsl	p-values
AKA	*	0.01074	0	0.03027	0.00488	0.00098	0.0166	0.44238	0.01562	0.06348	0	0	0.15234	0.00391	0.00586	0	0	0.02832	0	0.00098	0.00195	0	0.00098	0.00488	0	0	0
AKF	0.12104	*	0	0.0293	0.00098	0.16602	0.00098	0.02344	0.23145	0	0	0	0.14648	0.00684	0.09668	0.00195	0.00098	0.00781	0.00098	0.00098	0.01855	0	0.00098	0	0	0.00293	0
AKW	0.13187	0.16638	*	0.00391	0.61621	0	0	0	0	0	0	0	0	0	0	0	0.00098	0.00293	0	0	0.00098	0	0	0	0	0	0
NWBC	0.06327	0.07649	0.07581	*	0.03027	0.0127	0.20117	0.00391	0.25195	0.00293	0	0	0.24316	0.00781	0.02344	0	0	0.4043	0	0.01172	0.09668	0	0	0.00098	0	0	0
NNWBC	0.12203	0.16302	0.01207	0.06032	*	0.00098	0.00098	0.0166	0.02832	0.01465	0.00098	0	0	0	0.00195	0	0.02441	0.04199	0	0	0.01465	0	0.00098	0	0	0	0
CBC	0.12542	0.04305	0.14022	0.05883	0.14767	*	0.00293	0.00098	0.05273	0	0	0	0.00586	0.00098	0.03711	0	0	0.00293	0	0.00293	0.00098	0	0	0	0	0	0
CAB	0.07175	0.10468	0.09269	0.01986	0.0974	0.06812	*	0.00195	0.04102	0.00098	0	0	0.32617	0.03516	0.04785	0	0	0.20703	0	0	0.00195	0	0	0	0	0.00098	0
SK	0.01344	0.07849	0.10063	0.06607	0.07293	0.09569	0.08599	*	0.03906	0.00488	0	0	0.01367	0.00293	0.00293	0.00098	0	0.00586	0	0.00098	0.00098	0	0	0	0	0	0
NON	0.0632	0.03547	0.0652	0.01734	0.05573	0.03729	0.02751	0.04245	*	0.08594	0	0.00098	0.08496	0.00586	0.06055	0.00195	0	0.03711	0.0166	0.00293	0.03809	0	0	0	0	0	0
NWQC	0.06601	0.1458	0.10407	0.07648	0.1053	0.12455	0.08592	0.09243	0.03668	*	0.00391	0	0.00293	0.00098	0.00195	0.00098	0.00098	0.00977	0	0	0.00293	0	0	0	0	0	0
SON	0.14425	0.16076	0.15187	0.11791	0.1615	0.1711	0.12143	0.14849	0.09618	0.10406	*	0	0	0	0	0	0	0	0	0	0.00098	0	0.00098	0	0	0	0
ANTI	0.19273	0.23372	0.08866	0.15649	0.13974	0.21258	0.17811	0.18113	0.11125	0.12882	0.19485	*	0	0	0	0	0	0	0	0	0	0	0	0	0	0	0
NSNB	0.06829	0.08853	0.18258	0.04452	0.18351	0.12642	0.03242	0.1163	0.06279	0.14415	0.16808	0.28942	*	0.17578	0.32715	0.00488	0.00098	0.51367	0.00195	0.02148	0.00977	0	0.00391	0.15039	0.00195	0.01953	0
VT	0.07359	0.08033	0.11141	0.04151	0.10885	0.0629	0.02359	0.06774	0.03076	0.09266	0.13648	0.18941	0.03762	*	0.0791	0	0	0.01172	0	0	0	0	0	0	0	0	0
Lab	0.08322	0.0539	0.11121	0.04496	0.1125	0.04599	0.03184	0.06924	0.02785	0.09269	0.1261	0.18573	0.03592	0.02299	*	0	0	0.07227	0	0	0	0	0	0	0	0	0
NL	0.12249	0.11765	0.1595	0.1065	0.14353	0.10694	0.10864	0.09243	0.07708	0.11457	0.13045	0.27429	0.13577	0.10261	0.08075	*	0	0.00391	0	0	0	0	0	0	0	0	0
UT	0.1719	0.20378	0.10325	0.13706	0.08443	0.23447	0.17212	0.15104	0.10902	0.1221	0.19839	0.14278	0.2481	0.18431	0.17434	0.21728	*	0.00195	0	0	0	0	0.00684	0	0	0.00098	0
SAB	0.08367	0.11345	0.11172	0.01843	0.08863	0.11003	0.02856	0.09244	0.04897	0.10756	0.1313	0.25672	0.02957	0.04735	0.04797	0.0951	0.16689	*	0	0.00195	0	0	0	0	0	0.00195	0
NEWA	0.09753	0.11617	0.15006	0.07277	0.14108	0.09038	0.09732	0.10151	0.04982	0.08153	0.18671	0.12891	0.13249	0.1223	0.10871	0.16952	0.1359	0.14915	*	0.01758	0.0166	0	0	0	0	0	0
NEOR	0.10583	0.14316	0.16011	0.067	0.13722	0.09302	0.0943	0.09662	0.07417	0.14047	0.20721	0.24878	0.11787	0.12056	0.12144	0.13811	0.23949	0.12568	0.05854	*	0.00293	0	0	0	0.00098	0	0
CO	0.08914	0.07699	0.05886	0.02964	0.06786	0.06555	0.06858	0.08179	0.03156	0.08862	0.10031	0.08507	0.10637	0.09132	0.08238	0.13517	0.11709	0.10606	0.04874	0.07839	*	0.00098	0	0	0	0.00098	0
SWCO	0.22918	0.27725	0.20964	0.17374	0.24788	0.20258	0.22143	0.23698	0.1709	0.21754	0.22674	0.19422	0.30981	0.24136	0.23416	0.2617	0.22842	0.28644	0.1363	0.20629	0.11367	*	0	0	0	0	0
NM	0.32493	0.32187	0.26019	0.28433	0.29256	0.35757	0.30667	0.29676	0.24365	0.30812	0.31486	0.31596	0.39464	0.30165	0.29778	0.36065	0.15643	0.37171	0.27799	0.38401	0.2115	0.32817	*	0	0.00098	0.00488	0
WA	0.08101	0.13303	0.1412	0.05225	0.15263	0.09074	0.05347	0.11052	0.07938	0.12511	0.16757	0.19462	0.047	0.07161	0.06983	0.144	0.18145	0.08032	0.08316	0.10023	0.08936	0.17481	0.28344	*	0	0	0
coWA	0.32068	0.29937	0.42105	0.30221	0.42808	0.28965	0.28661	0.32361	0.28563	0.39794	0.42759	0.46005	0.2722	0.28623	0.2837	0.37996	0.46103	0.35748	0.2738	0.30173	0.28306	0.4732	0.59003	0.19319	*	0.00391	0.00488
ceOR	0.17199	0.23374	0.28811	0.14436	0.26748	0.21503	0.14191	0.21484	0.16948	0.23438	0.2501	0.34568	0.11803	0.18442	0.18674	0.2573	0.31367	0.1798	0.1596	0.18206	0.1485	0.34655	0.44651	0.11782	0.27755	*	0.00098
VanIsl	0.34752	0.32519	0.40404	0.30973	0.39881	0.26244	0.29447	0.32673	0.29278	0.38317	0.40276	0.44992	0.3332	0.30067	0.29199	0.3382	0.45922	0.36508	0.29883	0.25788	0.28364	0.44775	0.56042	0.21795	0.1867	0.29717	*
FSTs
